# Supplementary material for: Delineating Substrate Diversity of Disparate Short-Chain Dehydrogenase Reductase from Debaryomyces hansenii
Source: PLoS One. 2017 Jan 20;12(1):e0170202. doi: 10.1371/journal.pone.0170202 (PMC5249140; doi:10.1371/journal.pone.0170202)
Supplement: S1 Table — Ability of DHK to reduce industrially important ketone in-vitro. Under standard enzymatic conditions when 4 chloro benzophenone, Sitagliptin intermediate ketone, Dolastatin intermediate ketone and Montelukast intermediate ketones were used as a substrate, DHK shows the ability to reduce Sitagliptin and Montelukast intermediate ketone with a relative activity of ~70% and 90% respectively while with the other substrates it didn’t show any activity. (XLSX) [file pone.0170202.s006.xlsx]

## Sheet: Sheet1
Compound Name	DHK_Relative Activity (%)
Ethyl 4-chloro acetoacetate	100
4 chloro benzophenone	0
Sitagliptin intermediate ketone	67
Dolastatin intermediate ketone	0
Montelukast intermediate ketone	92
