# Supplementary material for: Delineating Substrate Diversity of Disparate Short-Chain Dehydrogenase Reductase from Debaryomyces hansenii
Source: PLoS One. 2017 Jan 20;12(1):e0170202. doi: 10.1371/journal.pone.0170202 (PMC5249140; doi:10.1371/journal.pone.0170202)
Supplement: S2 Table — (XLSX) [file pone.0170202.s007.xlsx]

## Sheet: Sheet1
Compound No	Cluster	SMILES	Kcat DHK(S-1)	Kcat FabG (S-1)											Kcat DHK	Kcat FabG
3	1	O=C([O-])CCC(=O)CCC(=O)C1(=CC=CC=C1)	4.94315	1.78729											4.94315	1.78729	2.76572
15	2	O=C(OCC(=O)C2(=CC1(=C(C=CC=C1)C=C2)))C=3(OC=CC=3)	5.08268	0.984095											5.08268	0.984095	5.16482
88	2	ClC=3(SC(C(=O)OCC(=O)C=1(OC2(=CC=CC=C2(C=1))))=CC=3)	4.88489	1.95334											4.88489	1.95334	2.50078
40	2	O=C(OCC(=O)C=1(OC2(=CC=CC=C2(C=1))))C3(=CC=C(C#N)C=C3)	4.51232	0.980183											4.51232	0.980183	4.60354
54	3	O=C(OCC(=O)C2(=CC1(=C(CCCC1)C=C2)))C3(=NC=C(C)N=C3)	4.55506	0.619165											4.55506	0.619165	7.35677
75	4	O=C(OCC(=O)C2(=CC=C(C1(=CC=CC=C1))C=C2))C3(=CN=CC=C3)	4.33686	1.96615											4.33686	1.96615	2.20577
13	4	ClC2(=CC=C(C(=O)COC(=O)C1(=CN=CC=C1))C=C2)	6.60437	1.51892											6.60437	1.51892	4.34806
155	5	ClC3(=C(C(=O)COC(=O)C=1(C(=O)OC2(=CC=CC=C2(C=1))))C=CC=C3)	5.23024	1.13613											5.23024	1.13613	4.60355
239	5	O=C(C1(=CC(=C(C)C=C1)C))COC4(=CC=C(C3(=NC2(=C(C=CC=C2)N=C3)))C=C4)	5.16572	1.12212											5.16572	1.12212	4.60354
45	5	O=C(OCC(=O)C1(=CC=CC=C1))C=2(C3(=C(N=C(C=2)O)C=CC=C3))	3.61946	1.10922											3.61946	1.10922	3.26308
244	5	O=C3(OC1(=C(C=CC(=C1)OCC(=O)C2(=CC=C(C)C=C2))C(=C3)C4(=CC=CC=C4)))	2.88527	0.626751											2.88527	0.626751	4.60355
268	5	O=C4(OC1(=C(C=CC(=C1)OCC(=O)C3(=CC=2(OCOC=2C=C3)))C(=C4)C5(=CC=CC=C5)))	2.9625	0.643525											2.9625	0.643525	4.60354
97	5	O=C1(N(C=NC2(=C1C=CC=C2))CC(=O)OCC(=O)C3(=CC=CC=C3))	5.92703	1.28749											5.92703	1.28749	4.60354
103	5	O=C1(N(C=NC2(=C1C=CC=C2))CC(=O)C3(=CC(OC)=C(OC)C=C3))	4.21168	1.14042											4.21168	1.14042	3.69311
236	6	FC4(=CC=C(C(=O)CN3(C(=O)C(=O)N(C2(=CC=1(OCOC=1C=C2)))C=C3))C=C4)	3.92486	0.852573											3.92486	0.852573	4.60355
46	6	O=C(C1(=C(O)C=CC(=C1)C))C2(=CN=C3(C=C4(OCOC4(=CC3(=C2)))))	0.401318	1.2712											0.401318	1.2712	0.3157
92	6	O=C(C1(=C(O)C=CC(=C1)C))C2(=CN=C3(C=C4(OCCOC4(=CC3(=C2)))))	4.65628	1.93947											4.65628	1.93947	2.40081
98	6	O=C(C1(=C(O)C=CC(=C1)OC))C2(=CN=C3(C=C4(OCOC4(=CC3(=C2)))))	4.03498	1.49402											4.03498	1.49402	2.70075
57	6	FC1(=CC(=C(O)C=C1)C(=O)C2(=CN=C3(C=C4(OCOC4(=CC3(=C2))))))	4.67359	1.46549											4.67359	1.46549	3.1891
137	6	O=C(C1(=C(O)C=CC(=C1)OC))C2(=CN=C3(C=C4(OCCOC4(=CC3(=C2)))))	7.05297	1.53207											7.05297	1.53207	4.60355
81	7	O=C(C2(=CC=1(OCCOC=1C=C2)))CN3(C(=NC4(=C3C=CC=C4))C#N)	5.236	1.13738											5.236	1.13738	4.60354
18	8	O=C(OCC(=O)C=1(OC2(=CC=CC=C2(C=1))))C=3(N(C=CC=3)C)	4.62949	1.00564											4.62949	1.00564	4.60355
116	8	O=C(OCC(=O)C1(=C(N(C)C(=C1)C)C))C3(OC2(=C(C=CC=C2)OC3))	3.71921	0.8079											3.71921	0.8079	4.60355
110	9	O=C(OC)C=1(OC2(=CC=C(C=C2(C=1))CC(=O)C3(=C(O)C=C(O)C=C3)))	0.311149	0.067589											0.311149	0.067589	4.60354
101	9	O=C(OC(C(=O)C=2(C1(=C(C=CC=C1)NC=2C)))C)C3(=C(O)C=CC=C3)	6.8919	1.49708											6.8919	1.49708	4.60354
6	10	O=C(C1(=C(O)C=C(O)C=C1))C2(=C(O)C=C(O)C=C2)	1.35567	1.51894											1.35567	1.51894	0.89251
39	10	O=C(C1(=C(O)C=C(O)C=C1O))CC2(=CC(OC)=C(OC)C=C2)	8.48267	1.11595											8.48267	1.11595	7.60129
149	10	FC1(=C(F)C=CC(=C1)C(=O)COC(=O)C2(=C(O)C=C3(C=CC=CC3(=C2))))	3.86379	1.58807											3.86379	1.58807	2.43301
20	10	O=C(C1(=C(O)C(=C(O)C=C1)C))COC2(=CC=C(OC)C=C2)	4.07326	0.766727											4.07326	0.766727	5.31253
32	11	FC(F)OC1(=C(C=CC=C1)C=C2(C(=O)C3(=CC=CC=C3(C2=O))))	2.90698	1.37387											2.90698	1.37387	2.1159
163	12	[Br]C=2(C(=O)C(=O)C=3(C(C(=O)C1(=CC=C(C)C=C1))=COC=3(C=2)))	3.49811	0.759873											3.49811	0.759873	4.60355
262	12	[Br]C4(=CC=C(C(=O)C=2(C=1(C(=O)C(=O)C3(=CC=CC=C3(C=1OC=2C)))))C=C4)	3.52097	0.764838											3.52097	0.764838	4.60354
89	13	FC(F)(F)C1(=CN(C(=O)C=C1)CC(=O)C=2(OC3(=CC=CC=C3(C=2))))	3.68122	1.39794											3.68122	1.39794	2.63331
283	15	O=C3(N(C(N)=C(C(=O)COC(=O)C=1(OC2(=CC=CC=C2(C=1C))))C(N3C)=O)CC(C)C)	3.56061	0.773451											3.56061	0.773451	4.60354
230	15	ClC2(=CC=C(CC(=O)OCC(=O)C1(=C(N(C(=O)N(C1=O)C)C)N))C=C2)	2.59166	0.562971											2.59166	0.562971	4.60354
166	15	S2(C=1(N(C(=O)NC(C=1C(=C2C(=O)C3(=C(OC)C=CC=C3))N)=O)CC))	5.1678	1.12257											5.1678	1.12257	4.60355
184	15	O=C3(N(C(N)=C(C(=O)C2(=CC=C(OC1(=CC=CC=C1))C=C2))C(N3C)=O)C)	4.47741	0.9726											4.47741	0.9726	4.60354
27	15	ClCC(=O)C1(=C(N(C(=O)NC1=O)CC2(=CC=CC=C2))N)	6.09655	0.873766											6.09655	0.873766	6.97732
71	17	O=C(OCC(=O)C=1(NC(C)=C(C=1C)C(=O)C))C2(=NC=CN=C2N)	5.24938	1.14029											5.24938	1.14029	4.60354
222	18	S1(C(=NC(=C1)C=2(C(=O)OC3(=CC=CC=C3(C=2))))NC4(=CC(C(=O)C)=CC=C4))	4.14286	0.899928											4.14286	0.899928	4.60354
100	18	S1(C(=NC=C1)N2(C(=O)C(C#N)=CC(=C2)C(=O)C3(=C(O)C=CC=C3)))	7.50557	1.63039											7.50557	1.63039	4.60355
143	19	O=C2(C1(=C(C=CC=C1)C(C2C=3(C5(=C(N=C(C=3)O)C4(=C(C=CC=C4)C=C5))))=O))	3.65543	0.794048											3.65543	0.794048	4.60354
225	19	FC3(=C(N1(C(=O)C(C#N)=CC(=C1)C(=O)C2(=C(O)C=CC(=C2)OC)))C=CC=C3)	2.35003	0.510484											2.35003	0.510484	4.60354
162	19	O=C3(N(C1(=C(C=CC=C1)C))C=C(C(=O)C2(=C(O)C=CC(=C2)C))C=C3C#N)	-0.0132136	0.00287033											-0.0132136	0.00287033	-4.60353
182	19	ClC1(=CC(=C(O)C=C1)C(=O)C2(=CN(C(=O)C(=C2)C#N)C3(=CC=CC=C3)))	4.70472	1.02198											4.70472	1.02198	4.60354
73	19	O=C3(N(C1(=NC=CC=C1))C=C(C(=O)C2(=C(O)C=CC=C2))C=C3C#N)	5.99634	1.65053											5.99634	1.65053	3.63298
123	19	O=C3(N(C1(=NC=CC=C1))C=C(C(=O)C2(=C(O)C=CC(=C2)C))C=C3C#N)	3.55612	0.772474											3.55612	0.772474	4.60354
4	19	O=C2(OC=C(C(=O)C1(=C(O)C=CC=C1))C=C2C#N)	7.97419	1.58916											7.97419	1.58916	5.01787
117	19	O=C(C1(=C(O)C=CC(=C1)OC))C2(=CN=C3(C=CC4(=C(C3(=C2))C=CC=C4)))	3.52966	2.31752											3.52966	2.31752	1.52303
61	20	O=C1(C(C(NC(C1C)C2(=C(O)C=CC=C2))C3(=C(O)C=CC=C3))C)	0.0454438	0.00987148											0.0454438	0.00987148	4.60354
135	21	O=C3(N(N(C(=O)C1(=CC=CC=C1))CC(=O)C2(=CC=CC=C2))C(=O)CC3)	4.34256	0.943307											4.34256	0.943307	4.60354
259	21	O=C1(N(N(C)C(=C1NC(=O)CN2(C(=O)C(=O)C3(=C2C=CC=C3)))C)C4(=CC=CC=C4))	4.03757	0.877057											4.03757	0.877057	4.60354
242	21	S4(C(C=1(OC(=O)N(N=1)CC(=O)C3(=CC=C(N2(C(=O)CCC2))C=C3)))=CC=C4)	5.13753	1.61062											5.13753	1.61062	3.18977
243	22	O=C4(C2(=C(NC1(=CC=C(C)C=C1))C=C(N(C)C)C=3(C2=C(ON=3)C5(=C4C=CC=C5))))	4.89236	1.06274											4.89236	1.06274	4.60355
226	23	FC4(=CC=C(N1(N=NN=C1CNC(=O)C(=O)C=3(C2(=C(C=CC=C2)NC=3))))C=C4)	4.36548	0.948287											4.36548	0.948287	4.60355
158	24	O=C(C1(=C(O)C=CC(=C1)C))C=2(C=NC3(=CC(=NN3(C=2))C4(=CC=C(C)C=C4)))	4.88489	0.200152											4.88489	0.200152	24.4059
165	24	O=C1(N(C=NC2(=C1N=NN2CC3(=CC=CC=C3)))CC(=O)C4(=CC=CC=C4))	5.18793	1.68363											5.18793	1.68363	3.0814
221	24	O=C2(N(C1(=C(C=CC=C1)N=C2))CC(=O)C4(=C(N(C3(=NOC(=C3)C))C(=C4)C)C))	2.48492	0.539784											2.48492	0.539784	4.60354
52	24	O=C(N1(N=CC(=C1)C(=O)C2(=C(O)C=CC=C2)))C3(=C(OC(=C3)C)C)	7.06889	2.60453											7.06889	2.60453	2.71408
140	24	O=C(N1(N=CC(=C1)C(=O)C2(=C(O)C=CC(=C2)OC)))C3(=CC=C(O)C=C3)	5.9323	1.28864											5.9323	1.28864	4.60354
48	24	O=C(C1(=C(O)C=C(O)C=C1C))CC=2(C=NN(C=2)C3(=CC=CC=C3))	3.18161	1.72928											3.18161	1.72928	1.83985
199	24	O=C1(C3(=C(C(=O)C2(=C1C=CC=C2))C=CC5(=C3NN(CC4(=CC=CC=C4))C5=O)))	4.30523	0.9352											4.30523	0.9352	4.60355
17	24	O=C(C1(=C(O)C=CC=C1))C2(=CN=C3(ON=C(C3(=C2))C(C)C))	6.78876	1.84392											6.78876	1.84392	3.6817
25	24	O=C(N1(N=CC(=C1)C(=O)C2(=C(O)C=CC=C2)))C3(=CC=NC=C3)	5.24995	1.29126											5.24995	1.29126	4.06575
104	25	O=C(OCC(=O)C1(=C(C=CC(=C1)C)C))C2(=NN3(C(=CC=NC3(=N2))C))	4.1342	0.898046											4.1342	0.898046	4.60355
80	26	O=C(OCC(=O)C=2(C1(=C(C=CC=C1)NC=2)))C3(=NNC4(=C3C=CC=C4))	4.48081	0.973338											4.48081	0.973338	4.60355
138	26	O=C(OCC(=O)NC1(=CC=C(C(=O)C)C=C1))C2(=NNC3(=C2C=CC=C3))	3.55646	0.772547											3.55646	0.772547	4.60355
67	27	O=C3(NN=C(C(=O)OCC(=O)C=2(C1(=C(C=CC=C1)NC=2C)))CC3)	3.76039	0.816846											3.76039	0.816846	4.60354
122	27	O=C3(NC1(=C(C=CC(=C1)C(=O)COC(=O)C2(=NNC(=O)CC2))OC3))	3.53446	0.767769											3.53446	0.767769	4.60354
43	28	S(C1(=NC(O)=CC(=N1)O))CC2(=C(OC)C=CC(=C2)C(=O)C)	4.23199	0.919289											4.23199	0.919289	4.60354
206	28	S(C1(=NC(O)=C2(C(=CC(=NC2(=N1))C)C)))CC(=O)C3(=CC(O)=C(O)C=C3)	0.0623736	0.0140516											0.0623736	0.0140516	4.43891
223	28	S3(C=2(N=C(SCC(=O)C1(=CC(O)=C(O)C=C1))NC(C=2C(=C3C)C)=O))	4.83799	1.05093											4.83799	1.05093	4.60354
23	28	S(C1(=NC(=CC(=N1)C)C))CC(=O)C2(=CC(O)=C(O)C=C2)	8.14412	1.2712											8.14412	1.2712	6.40665
214	28	S(=O)(=O)(NC1(=CC=C(C(=O)C)C=C1))C2(=C(C=C(C)C(=C2)[N+](=O)[O-])C)	5.36026	0.680598											5.36026	0.680598	7.87582
72	28	S(C1(=NC(=O)NC2(=C1CCC2)))CC(=O)C3(=CC=C(OC)C=C3)	6.51644	1.95298											6.51644	1.95298	3.33667
171	28	S2(C1(=NC=NC(=C1C(=C2C)C)SCC(=O)C3(=C(O)C=C(O)C=C3)))	3.55221	0.771625											3.55221	0.771625	4.60354
289	28	S2(C=1(N=C(NC(C=1C(=C2C(=O)C)C)=O)CSC4(=NC3(=C(C=C(C)C=C3C)C(=C4)C))))	4.9709	1.0798											4.9709	1.0798	4.60355
292	29	S4(C=3(N=C(SCC(=O)C2(=CC=1(OCCOC=1C=C2)))N(CC=C)C(C=3C=C4CC)=O))	0.00203747	1.31229											0.00203747	1.31229	0.0015526
279	30	S(C2(=NC1(=C(C(=O)CC(C1)(C)C)C(=C2C#N)CC)))CC4(=CC=3(OCCOC=3C=C4))	0.321468	0.0698305											0.321468	0.0698305	4.60354
288	30	S(C2(=NC1(=C(C(=O)CC(C1)(C)C)C(=C2C#N)CC)))CC(=O)C4(=CC=3(OCOC=3C=C4))	4.27475	0.928577											4.27475	0.928577	4.60354
278	30	S(C2(=NC1(=C(C(=O)CC(C1)(C)C)C(=C2C#N)CC)))CC(=O)C3(=CC(=C(C)C=C3)C)	5.03647	0.90148											5.03647	0.90148	5.58689
64	31	S(C1(=NC(N)=C(C#N)C=C1C#N))CC(=O)C2(=CC=C(F)C=C2)	3.7987	1.13826											3.7987	1.13826	3.33729
189	31	S(C1(=NC(=C(C(=O)C)C=C1C#N)C))CC(=O)C2(=C(C=C(C)C(=C2)C)C)	6.06069	1.31653											6.06069	1.31653	4.60355
248	32	ClC1(=C(N=C(SC)N=C1)C(=O)C(C#N)C3(=NC2(=C(C=CC=C2)C(N3)=O)))	4.45137	0.966944											4.45137	0.966944	4.60354
157	33	S(C2(=NC=1(NN=CC=1C(N2)=O)))CC(=O)NC3(=CC=C(C(=O)C)C=C3)	4.37533	0.950427											4.37533	0.950427	4.60355
147	33	S(C1(=NC(N)=C(C#N)C=N1))CC(=O)C3(=CC=2(NC(=O)COC=2C=C3))	5.07081	1.1015											5.07081	1.1015	4.60354
78	34	S(C1(=NN=NN1C2(=CC=CC=C2)))CC(=O)C3(=[N+](ON=C3N)[O-])	0.552608	0.0685096											0.552608	0.0685096	8.06614
154	34	S2(C(SCC(=O)C1(=C(N(C(=O)NC1=O)CCC)N))=NN=C2N)	8.14654	1.6254											8.14654	1.6254	5.01201
287	34	S(C=3(OC(C2(=CC=1(OCOC=1C=C2)))=NN=3))CC(=O)C4(=C(N(C(=O)N(C4=O)C)C)N)	3.12788	0.67945											3.12788	0.67945	4.60354
107	35	S(C1(=NN=NN1C2(=CC=CC=C2)))CC(=O)C3(=C(C=CC(=C3)C)C)	5.28711	1.14849											5.28711	1.14849	4.60355
160	35	S(C=2(OC(C=1(OC=CC=1))=NN=2))CC(=O)C4(=CC=3(OCCOC=3C=C4))	5.4254	1.22849											5.4254	1.22849	4.4163
255	35	S(C1(=NN=NN1C=2(C3(=C(C=CC=2)C=CC=C3))))CC(=O)C4(=CC(O)=C(O)C=C4)	6.39512	1.38917											6.39512	1.38917	4.60354
237	35	S(C=2(OC(C1(=C(OC=C1)C))=NN=2))CC(=O)C=3(C(=O)OC4(=CC=CC=C4(C=3)))	8.71798	2.56214											8.71798	2.56214	3.40262
172	35	ClC3(=CC=C(C(=O)CSC=2(OC(C1(=CC=C(O)C=C1))=NN=2))C=C3)	4.11811	0.894552											4.11811	0.894552	4.60355
219	35	ClC3(=C(C1(=NN=C(N1)SCC(=O)C2(=CC(O)=C(O)C=C2)))C=CC=C3)	0.436675	0.0948563											0.436675	0.0948563	4.60354
87	35	S(C1(=NC=NC2(=C1N=CN2)))CC(=O)C4(=CC3(=C(C=CC=C3)C=C4))	3.28692	0.713998											3.28692	0.713998	4.60354
125	35	ClC3(=CC=C(C(=O)CSC=2(OC(C1(=CN=CC=C1))=NN=2))C=C3)	2.97902	0.647114											2.97902	0.647114	4.60354
205	35	S1(C(=CC=C1)CN2(N=NN=C2SCC(=O)C4(=CC3(=C(CCC3)C=C4))))	4.53504	0.985119											4.53504	0.985119	4.60354
126	35	S(C1(=NN=NN1C2(CCCC2)))CC(=O)C4(=CC=3(OCOC=3C=C4))	0.674239	1.2712											0.674239	1.2712	0.530396
115	35	S(C1(=NN=NN1C2(CCCC2)))CC(=O)C4(=CC3(=C(CCC3)C=C4))	3.80572	0.826694											3.80572	0.826694	4.60354
161	35	S(C=2(OC(C1(=CC=C(F)C=C1))=NN=2))CC(=O)C3(=CC=C(OC)C=C3)	7.21679	2.11891											7.21679	2.11891	3.4059
118	35	S(C1(=NN=NN1C2(=C(OC)C=CC(=C2)C)))CC(=O)C=3(NC=CC=3)	3.57422	0.776407											3.57422	0.776407	4.60354
201	35	S(C1(=NN=C(N1C)C2(=CC(=CC=C2)C)))CC(=O)C3(=C(O)C=C(O)C=C3)	5.94044	1.29041											5.94044	1.29041	4.60354
50	35	S(C1(=NN=C2(N1C=CC=C2)))CC(=O)C=3(OC4(=CC=CC=C4(C=3)))	6.10736	1.02233											6.10736	1.02233	5.97396
180	35	S(C=2(OC(C1(=CN=CC=C1))=NN=2))CC(=O)C=4(C3(=C(C=CC=C3)NC=4C))	4.55709	1.29827											4.55709	1.29827	3.51013
251	35	[Br]C3(=CC=C(C(=O)CSC=2(OC(C1(=CN=CC=C1))=NN=2))C=C3)	4.42061	0.574471											4.42061	0.574471	7.69509
139	35	S(C=1(OC2(=CC=CC=C2(N=1))))CC(=O)C=4(OC(C3(=CC=CC=C3))=NN=4)	4.06818	1.87685											4.06818	1.87685	2.16755
277	35	[Br]C3(=CC=C(C=2(OC(SCC1(=C(O)C=CC(=C1)C(=O)C))=NN=2))C=C3)	7.89688	2.13313											7.89688	2.13313	3.70202
169	36	S=C1(N(N=NN1C2(C3(OC(C(C2)=O)OC3)))C4(=CC(C(=O)C)=CC=C4))	2.94517	0.639762											2.94517	0.639762	4.60355
29	37	O=C(C2(=CC=C(NC1(OC(C(O)C(C1O)O)CO))C=C2))C	4.9378	1.927											4.9378	1.927	2.56243
148	38	O=C(NC2(=CC=1(OCCOC=1C=C2)))C(OC3(=CC(C(=O)C)=CC=C3))C	5.64846	1.22698											5.64846	1.22698	4.60355
127	39	ClC2(=CC(NC(=O)CNC1(=C(C(=O)C)C=CC=C1))=C(OC)C=C2)	3.54388	1.54137											3.54388	1.54137	2.29917
68	40	O=[N+]([O-])C2(=CC=C(C(=O)CC(=O)NC1(=CC(OC)=CC=C1))C=C2)	4.88489	1.16943											4.88489	1.16943	4.17714
11	40	O=C(NC1(=CC(OC)=CC=C1))CC(=O)C2(=CC=CC=C2)	4.39071	1.49788											4.39071	1.49788	2.93128
5	41	O=C1(NC(=NN=C1C)NC2(=CC(C(=O)C)=CC=C2))	4.57339	1.40616											4.57339	1.40616	3.2524
134	42	O=C3(NC(=O)C(=NNC2(=CC=C(C(=O)C1(=CC=CC=C1))C=C2))C(N3)=O)	4.65856	1.01195											4.65856	1.01195	4.60354
293	43	O=C5(C4(=C(NC(=O)C2(=C1(C(=O)C3(=CC=CC=C3(C1=CC=C2)))))C=CC=C4C(=O)C6(=C5C=CC=C6)))	2.95911	0.642789											2.95911	0.642789	4.60354
119	43	O=C1(NC4(=CC=CC=C4(C1C(=O)C(=O)NC3(=CC2(=C(C=CC=C2)C=C3)))))	3.80818	0.827228											3.80818	0.827228	4.60354
99	43	O=C1(NC3(=CC=CC=C3(C1C(=O)C(=O)NNC(=O)C2(=CC=CC=C2))))	6.41857	1.32443											6.41857	1.32443	4.84628
249	44	ClC3(=C(C=2(OC(C(=O)NC1(=CC(C(=O)C)=CC=C1))=CC=2))C=C(Cl)C=C3)	2.94306	0.639304											2.94306	0.639304	4.60354
216	44	O=C(N)C=1(OC4(=CC=CC=C4(C=1NC(=O)C(=O)C=3(C2(=C(C=CC=C2)NC=3C)))))	3.4228	0.743513											3.4228	0.743513	4.60354
44	45	O=C2(C(O)=C(N(C1(=CC=CC=C1))C(=O)C)C(=O)C3(=C2C=CC=C3))	6.05869	1.31609											6.05869	1.31609	4.60355
276	45	[Br]C3(=CC(N(C1(=C(Cl)C(=O)C2(=CC=CC=C2(C1=O))))C(=O)C)=CC=C3)	6.27838	1.36382											6.27838	1.36382	4.60354
212	45	ClC2(=C(N(C1(=CC(Cl)=CC=C1))C(=O)C)C(=O)C3(=CC=CC=C3(C2=O)))	5.07119	1.10158											5.07119	1.10158	4.60354
218	45	ClC2(=C(N(C1(=CC(F)=C(F)C=C1))C(=O)C)C(=O)C3(=CC=CC=C3(C2=O)))	5.24751	1.13988											5.24751	1.13988	4.60355
159	45	ClC2(=C(N(C1(=CC(F)=CC=C1))C(=O)C)C(=O)C3(=CC=CC=C3(C2=O)))	3.50003	0.760289											3.50003	0.760289	4.60355
93	46	O=C1(C(C(=O)CC(C1)C2(=CC=CC=C2))=CNC3(=C(OC)C=CC=C3))	4.19842	1.40583											4.19842	1.40583	2.98644
209	47	ClC3(=CC=C(C(=O)C1(=C(O)C(=O)N(C1C2(=CC=C(OC)C=C2))C))C=C3)	4.58263	2.01337											4.58263	2.01337	2.2761
241	48	O=C3(NC=2(NC1(=C(C(=O)CCC1)C(C=2C(N3)=O)C4(=CC(OCC)=C(O)C=C4))))	5.95762	1.15071											5.95762	1.15071	5.17735
30	48	O=C2(NC1(=C(C(=O)CCC1)C(C2)C3(=CC=C(OCCC)C=C3)))	4.68747	0.200443											4.68747	0.200443	23.3856
31	48	O=C2(NC1(=C(C(=O)CCC1)C(C2)C3(=CC=C(OC(C)C)C=C3)))	3.98724	0.866125											3.98724	0.866125	4.60354
47	48	FC(F)OC3(=CC=C(C1(NC(=O)NC2(=C1C(=O)CCC2)))C=C3)	0.0442087	0.295661											0.0442087	0.295661	0.149525
261	49	S2(C1(=NC=NC(=C1C(=C2C)C)SCC(=O)C(C#N)=C3(NC4(=CC=CC=C4(N3)))))	3.72932	0.810098											3.72932	0.810098	4.60354
270	50	O=C1(N(C(=O)C2(=C1C=CC=C2))C(C(=O)C(C#N)=C3(NC4(=CC=CC=C4(N3))))CC(C)C)	3.99685	0.86821											3.99685	0.86821	4.60355
24	50	[Br]C1(=NC=3(N(C(=O)NC(C=3(N1CC(=O)C2(=CC=CC=C2)))=O)C))	3.0839	0.669897											3.0839	0.669897	4.60354
211	50	O=C(OCC(=O)C(C#N)=C1(NC2(=CC=CC=C2(N1))))C3(=NNC4(=C3C=CC=C4))	4.97301	1.08026											4.97301	1.08026	4.60355
178	50	O=C(OCC(=O)C(C#N)=C1(NC2(=CC=CC=C2(N1))))C3(=C(O)C(=CC=C3)C)	4.53436	0.984971											4.53436	0.984971	4.60355
190	50	O=C3(NC(C(=O)OCC(=O)C(C#N)=C1(NC2(=CC=CC=C2(N1))))=CC(N3)=O)	5.94439	1.56171											5.94439	1.56171	3.80633
215	51	S=C(SCC(=O)C(C#N)=C1(NC2(=CC=CC=C2(N1))))N3(CCOCC3)	3.28198	0.712923											3.28198	0.712923	4.60355
16	52	S=C(SCC(=O)C1(=CC=CC=C1))N2(CCOCC2)	3.12866	0.67962											3.12866	0.67962	4.60355
141	53	[Br]C2(=CC=C(C(=O)CCC(=O)N1(CC(=O)NCC1))C=C2)	3.62164	0.786706											3.62164	0.786706	4.60354
120	54	FC3(=CC=C(N2(CCN(CC(=O)C1(=C(O)C=C(O)C=C1))CC2))C=C3)	5.98955	1.30107											5.98955	1.30107	4.60355
153	54	O=C(C1(=C(O)C=C(O)C=C1))CN3(CCN(C2(=CC=C(OC)C=C2))CC3)	3.85758	0.837958											3.85758	0.837958	4.60354
173	54	ClC3(=CC(N2(CCN(CC(=O)C1(=C(O)C=C(O)C=C1))CC2))=CC=C3)	8.14451	1.25881											8.14451	1.25881	6.46999
131	54	O=C1(N(C2(=CC=CC=C2(C1=O)))CC(=O)N4(C3(=C(C=C(C)C=C3)CCC4)))	4.88489	1.16											4.88489	1.16	4.2111
202	54	ClC4(=CC(N3(CCN(CN1(C(=O)C(=O)C2(=C1C=CC=C2)))CC3))=CC=C4)	6.22755	1.32418											6.22755	1.32418	4.70296
65	55	O=C2(N(OCC(=O)C1(=C(O)C=C(O)C=C1))C(=O)C3(=C2C=CC=C3))	8.34619	1.27882											8.34619	1.27882	6.52647
59	56	O=C1(N(C(=O)C2(=C1C=CC=C2))CC(=O)C3(=C(O)C(=C(O)C=C3)C))	5.81949	1.26413											5.81949	1.26413	4.60355
28	56	O=C1(N(C(=O)C2(=C1C=CC=C2))CC(=O)C3(=C(O)C=C(O)C=C3))	3.77353	0.819701											3.77353	0.819701	4.60354
308	57	ClC1(=C(Cl)C(Cl)=C2(C(=O)N(C(C2(=C1Cl))=O)CCC(=O)OCC(=O)C3(=CC=C(C)C=C3)))	3.65497	0.793946											3.65497	0.793946	4.60354
192	57	O=C1(N(C2(=CC=CC=C2(C1=O)))CC(=O)OCC(=O)NC3(=NC=CC(=C3)C))	5.53585	1.20252											5.53585	1.20252	4.60354
304	57	[Br]C3(=CC=2(C(=O)N(CC(=O)OCC(=O)C1(=C(Cl)C=C(Cl)C=C1))C(C=2C=C3)=O))	3.11046	0.675665											3.11046	0.675665	4.60354
260	57	ClC3(=C(C(=O)COC(=O)CN1(C(=O)C2(=CC=CC=C2(C1=O))))C=CC(=C3)Cl)	7.03802	1.56258											7.03802	1.56258	4.50409
232	57	O=C1(N(C(=O)C3(=C1C=C(C(=O)C2(=CC=C(C(=O)[O-])C=C2))C=C3))CCC(=O)[O-])	5.22972	1.13602											5.22972	1.13602	4.60354
183	57	O=C1(N(C(=O)C2(=C1C=CC=C2))CC(=O)OCC(=O)C3(=CC=C(CC)C=C3))	4.44924	1.30441											4.44924	1.30441	3.41092
302	57	O=C2(N(C1(=C(OC)C=CC=C1))C(=O)C5(=C2C=C(C(=O)OCC(=O)C4(=CC3(=C(C=CC=C3)C=C4)))C=C5))	4.33527	0.941725											4.33527	0.941725	4.60354
208	57	ClC3(=C(C(=O)COC(=O)CN1(C(=O)C2(=CC=CC=C2(C1=O))))C=CC=C3)	4.4598	0.968776											4.4598	0.968776	4.60354
102	57	O=C1(N(C2(=CC=CC=C2(C1=O)))CC(=O)NC3(=CC=C(OCC)C=C3))	5.01817	1.5983											5.01817	1.5983	3.13969
295	57	[Br]C3(=CC=2(C(=O)N(CC(=O)OCC(=O)C1(=CC=C(Cl)C=C1))C(C=2C=C3)=O))	2.35021	0.510523											2.35021	0.510523	4.60354
150	57	O=C1(N(C2(=CC=CC=C2(C1=O)))CC(=O)OCC(=O)NCC=3(OC=CC=3))	3.78196	0.821532											3.78196	0.821532	4.60354
272	57	[Br]C3(=CC=C(C(=O)COC(=O)CN1(C(=O)C2(=CC=CC=C2(C1=O))))C=C3)	2.5971	0.564153											2.5971	0.564153	4.60354
136	57	O=C1(N(C(=O)C2(=C1C=CC=C2))CC(=O)OCC(=O)C3(=CC=C(C)C=C3))	5.70523	1.34883											5.70523	1.34883	4.22976
111	57	O=C1(N(C(=O)C2(=C1C=CC=C2))CCC(=O)OCC(=O)C=3(NC=CC=3))	5.32089	1.38055											5.32089	1.38055	3.85418
228	57	O=C1(N(C(=O)C2(=C1C=CC=C2))CCC(=O)OCC(=O)C3(=C(C=C(C)C=C3)C))	4.45433	0.967587											4.45433	0.967587	4.60355
152	57	O=C1(N(CCCCC1)CC(=O)OCC(=O)C=3(C2(=C(C=CC=C2)NC=3C)))	7.8653	1.70853											7.8653	1.70853	4.60355
220	57	O=C1(N(C(=O)C2(=C1C=CC=C2))CC(=O)OCC(=O)C=4(C3(=C(C=CC=C3)NC=4)))	6.01826	1.30731											6.01826	1.30731	4.60354
233	57	O=C1(N(C(=O)C2(=C1C=CC=C2))CC(=O)OCC(=O)C4(=CC=3(OCOC=3C=C4)))	4.26226	1.31193											4.26226	1.31193	3.24885
238	57	O=C1(N(C(=O)C2(C1CCCC2))CC(=O)OCC(=O)C=4(C3(=C(C=CC=C3)NC=4)))	3.24272	0.704397											3.24272	0.704397	4.60354
124	57	O=C1(N(C2(=CC=C(C=C2(C1=O))C))CCOC4(=CC3(=C(C=CC=C3)C=C4)))	4.37703	1.27062											4.37703	1.27062	3.44481
245	58	ClC=3(SC(C(=O)COC(=O)CN1(C(=O)NC2(C1=O)(CCCC2)))=CC=3)	4.44294	0.965112											4.44294	0.965112	4.60355
194	59	O=C1(N(C(=O)C(N1CC)=O)CC(=O)C3(=C(N(C2(=CC=CC=C2))C(=C3)C)C))	3.72769	0.809744											3.72769	0.809744	4.60355
281	60	O=C(C1(=CC=CC=C1))C=3(C2(=C(C=CC=C2)N(C=3)CC(=O)NCC5(=CC=4(OCOC=4C=C5))))	3.43085	0.745263											3.43085	0.745263	4.60355
90	61	O=C1(C(C(=O)C2(=C1C=CC=C2))=C(NCC4(=CC=3(OCOC=3C=C4)))C)	4.88037	1.989											4.88037	1.989	2.45369
144	61	O=C(OCC(=O)C2(=CC=1(OCOC=1C=C2)))C3(=CC(NC(=O)C)=CC=C3)	5.81619	1.26342											5.81619	1.26342	4.60354
74	62	S3(C(C(=O)OCC(=O)C2(=CC=1(NC(=O)COC=1C=C2)))=CC=C3)	4.80315	1.04336											4.80315	1.04336	4.60354
167	62	ClC3(=C(C(=O)OCC(=O)C2(=CC=1(NC(=O)COC=1C=C2)))C=CC=C3)	4.46587	0.970093											4.46587	0.970093	4.60354
36	62	O=C3(NC1(=C(C=CC(=C1)C(=O)COC(=O)C=2(OC=CC=2))OC3))	4.88689	1.29847											4.88689	1.29847	3.76358
69	63	S3(C(C(=O)CNC(=O)C1(OC(=O)C2(=CC=CC=C2(C1))))=CC=C3)	5.5662	1.27146											5.5662	1.27146	4.37781
175	64	O=C(NCC(=O)OCC(=O)C2(=CC1(=C(C=CC=C1)C=C2)))C3(=CC=CC=C3)	7.01244	1.52327											7.01244	1.52327	4.60354
198	64	FC3(=C(C(=O)NCC(=O)OCC(=O)C=2(C1(=C(C=CC=C1)NC=2)))C=CC=C3)	4.47968	0.846076											4.47968	0.846076	5.29466
213	65	O=[N+]([O-])C3(=CC=C(C(=O)C12(CN(C(=O)C)CN(C1)CN(C2)C(=O)C))C=C3)	6.51644	1.31632											6.51644	1.31632	4.95051
70	65	O=C(C1(=CC=CC=C1))C23(CN(C(=O)C)CN(C2)CN(C3)C(=O)C)	4.75064	1.03195											4.75064	1.03195	4.60355
240	66	[Br]C2(=CC=C(C(=O)CC(N1(N=C([N+](=O)[O-])N=C1))C(=O)O)C=C2)	4.38801	0.996495											4.38801	0.996495	4.40345
2	66	O=[N+]([O-])C=1(N=NN(N=1)CC(=O)C2(=CC=CC=C2))	4.88489	1.58843											4.88489	1.58843	3.07529
234	66	S1(C(=CC=C1)C3(C(N2(N=NC(=N2)[N+](=O)[O-]))C(=O)C=C(C3)C4(=CC=CC=C4)))	0.0349374	0.00758924											0.0349374	0.00758924	4.60354
204	67	S2(C(SCC(=O)C1(=CC=C([N+](=O)[O-])C=C1))=NC(=C2)C3(=CC=CC=C3))	5.04299	1.22498											5.04299	1.22498	4.1168
246	67	S(C2(=NC(C1(=CC=C([N+](=O)[O-])C=C1))=CN2))CC(=O)C3(=CC(O)=C(O)C=C3)	5.55936	1.20763											5.55936	1.20763	4.60354
12	67	S(C1(=NC=CC=C1))C2(=C([N+](=O)[O-])C=C(C(=O)C)C=C2)	4.50997	0.913156											4.50997	0.913156	4.93888
275	68	S1(C(=CC(=C1C)[N+](=O)[O-])C2(C3(=C(NC(=C2C(=O)OCC)C)CC(C)(C)CC3=O)))	4.30374	0.934874											4.30374	0.934874	4.60354
85	69	O=[N+]([O-])C3(=CC=C(C(=O)CCNC2(=CC1(=C(C=CC=C1)C=C2)))C=C3)	2.74414	1.24789											2.74414	1.24789	2.19901
217	69	O=[N+]([O-])C3(=CC(C(=O)CCNC2(=CC=C(CC1(=CC=NC=C1))C=C2))=CC=C3)	3.00499	0.652756											3.00499	0.652756	4.60355
168	69	O=[N+]([O-])C4(=CC=C(C(=O)CNC2(=CC=1(OC3(=CC=CC=C3(C=1C=C2)))))C=C4)	2.99122	0.649765											2.99122	0.649765	4.60355
114	69	O=[N+]([O-])C3(=CC=C(C(=O)CC(=O)NC2(=CC=1(OCOC=1C=C2)))C=C3)	6.21493	1.61629											6.21493	1.61629	3.84518
151	70	O=[N+]([O-])C2(=CC=C(C(=O)COC(=O)CNC(=O)C1(=CC=CC=C1))C=C2)	4.39379	1.63365											4.39379	1.63365	2.68955
121	70	O=[N+]([O-])C2(=CC=C(C(=O)COC(=O)C1(=C(OC(=O)C=C1C)C))C=C2)	4.27377	1.63083											4.27377	1.63083	2.62062
22	70	O=[N+]([O-])C2(=CC=C(OCC(=O)C1(=C(O)C=C(O)C=C1))C=C2)	4.36968	1.65573											4.36968	1.65573	2.63912
132	70	O=[N+]([O-])C3(=C(C(=O)OCC(=O)C=1(C2(=C(C=CC=1)C=CC=C2)))C=CC=C3)	4.14233	0.899813											4.14233	0.899813	4.60354
108	70	O=[N+]([O-])C3(=CC(C(=O)COC2(=CC=1(OC(=O)C=CC=1C=C2)))=CC=C3)	3.49024	1.4568											3.49024	1.4568	2.39583
66	70	O=[N+]([O-])C2(=CC=C(C(=O)COC(=O)CCC1(=CC=CC=C1))C=C2)	4.06614	1.2712											4.06614	1.2712	3.19867
58	70	O=[N+]([O-])C2(=CC=C(C(=O)COC(=O)C=CC1(=CC=CC=C1))C=C2)	4.69401	1.05197											4.69401	1.05197	4.46213
203	70	O=[N+]([O-])C2(=CC=C(C(=O)COC(=O)CNC(=O)C1(=CC(=CC=C1)C))C=C2)	3.37692	0.733548											3.37692	0.733548	4.60354
164	70	O=[N+]([O-])C2(=C(C(=O)OCC(=O)C1(=CC=CC=C1))C=C(OC)C(=C2)OC)	4.4567	0.968101											4.4567	0.968101	4.60355
133	70	O=[N+]([O-])C3(=CC=C(C(=O)COC(=O)C2(=NC1(=C(C=CC=C1)C=C2)))C=C3)	3.88613	0.84416											3.88613	0.84416	4.60355
38	71	O=[N+]([O-])C2(=C(OC1(=C(OC)C=C(C(=O)C)C=C1))N=CN=C2N)	5.71419	1.39288											5.71419	1.39288	4.10244
63	71	O=[N+]([O-])C1(=NC(=CC=C1OCC(=O)C3(=CC2(=C(CCC2)C=C3)))C)	5.02162	1.09082											5.02162	1.09082	4.60355
113	71	O=[N+]([O-])C1(=NC(=CC=C1OCC(=O)C3(=CC2(=C(CCCC2)C=C3)))C)	5.92079	1.28614											5.92079	1.28614	4.60354
196	72	O=[N+]([O-])C3(=CC(C(=O)C2(=CC=1(C(=O)N(CC(=O)[O-])C(C=1C=C2)=O)))=CC=C3)	3.49915	0.7601											3.49915	0.7601	4.60355
265	72	O=[N+]([O-])C3(=C2(C(=O)N(CC(=O)OCC(=O)C1(=CC=C(OC)C=C1))C(C2=CC=C3)=O))	3.32758	0.72283											3.32758	0.72283	4.60354
112	72	O=[N+]([O-])C2(=C(N1(CCOCC1))C=CC(=C2)C(=O)C3(=CC=C(C)C=C3))	3.71265	1.24128											3.71265	1.24128	2.99099
231	72	O=[N+]([O-])C3(=CC(C(=O)C2(=CC=1(C(=O)N(CCC(C)C)C(C=1C=C2)=O)))=CC=C3)	5.73657	1.24612											5.73657	1.24612	4.60354
297	72	[Br]C3(=CC=C(C(=O)COC(=O)CN1(C(=O)C2(=CC([N+](=O)[O-])=CC=C2(C1=O))))C=C3)	3.83819	0.833746											3.83819	0.833746	4.60354
296	72	ClC1(=C(Cl)C=CC(=C1)C(=O)COC(=O)CN2(C(=O)C3(=C([N+](=O)[O-])C=CC=C3(C2=O))))	4.45563	0.96787											4.45563	0.96787	4.60354
273	72	ClC3(=C(C(=O)COC(=O)CN1(C(=O)C2(=C([N+](=O)[O-])C=CC=C2(C1=O))))C=CC=C3)	5.92233	1.28647											5.92233	1.28647	4.60354
264	72	ClC3(=C(N2(CCN(C1(=CC=C([N+](=O)[O-])C=C1))CC2))C(=O)C4(=CC=CC=C4(C3=O)))	0.718425	0.156059											0.718425	0.156059	4.60354
10	72	O=[N+]([O-])CC(=O)CCN1(C(=O)C2(=CC=CC=C2(C1=O)))	4.88489	1.27029											4.88489	1.27029	3.84549
197	72	O=[N+]([O-])C3(=CC=C(C(=O)C2(=CC=1(C(=O)N(CCOC)C(C=1C=C2)=O)))C=C3)	7.01219	1.52322											7.01219	1.52322	4.60354
142	72	O=[N+]([O-])C3(=CC=2(C(=O)N(CNC1(=CC=C(C(=O)C)C=C1))C(C=2C=C3)=O))	3.33981	0.725487											3.33981	0.725487	4.60354
298	72	[Br]C1(=C([N+](=O)[O-])C=C2(C(=O)N(C(C2(=C1))=O)CC(=O)OCC(=O)C3(=CC=CC=C3)))	3.13722	0.68148											3.13722	0.68148	4.60354
280	72	ClC=3(SC(C(=O)COC(=O)CN1(C(=O)C2(=C([N+](=O)[O-])C=CC=C2(C1=O))))=CC=3)	4.74153	1.02997											4.74153	1.02997	4.60355
181	72	ClC=3(SC(C(=O)CN1(C(=O)C2(=CC([N+](=O)[O-])=CC=C2(C1=O))))=CC=3)	5.18153	0.570104											5.18153	0.570104	9.08876
267	72	FC3(=CC=C(C(=O)COC(=O)CCN1(C(=O)C2(=C([N+](=O)[O-])C=CC=C2(C1=O))))C=C3)	3.97239	0.862898											3.97239	0.862898	4.60355
303	72	[Br]C=3(SC(C(=O)COC(=O)CCN1(C(=O)C2(=C([N+](=O)[O-])C=CC=C2(C1=O))))=CC=3)	5.43887	1.18145											5.43887	1.18145	4.60355
53	72	O=[N+]([O-])C2(=C(N1(CCCCC1))C=CC(=C2)C(=O)C3(=CC=CC=C3))	4.41542	0.959136											4.41542	0.959136	4.60354
185	73	O=[N+]([O-])C1(=CC(=CC=C1)C2(N(C(=O)C(=C2C(=O)C3(=CC=C(C)C=C3))O)C))	7.03501	1.52817											7.03501	1.52817	4.60355
286	73	[Br]C3(=CC=C(C(=O)C1(=C(O)C(=O)N(C1C2(=C([N+](=O)[O-])C=CC=C2))C))C=C3)	5.57283	1.21055											5.57283	1.21055	4.60354
285	73	[Br]C3(=CC=C(C(=O)C1(=C(O)C(=O)N(C1C2(=CC([N+](=O)[O-])=CC=C2))C))C=C3)	4.0308	0.875587											4.0308	0.875587	4.60355
84	73	O=[N+]([O-])C1(=CC(=CC=C1)C2(N(C(=O)C(=C2C(=O)C)O)CC(=O)[O-]))	5.23523	1.38877											5.23523	1.38877	3.76968
284	73	[Br]C3(=CC=C(C(=O)C1(=C(O)C(=O)N(C1C2(=CC=C([N+](=O)[O-])C=C2))C))C=C3)	10.8617	1.11474											10.8617	1.11474	9.74368
263	73	O=[N+]([O-])C1(=CC(=CC=C1)C2(N(C(=O)C(=C2C(=O)C3(=CC=C(C)C=C3))O)CC(=O)[O-]))	6.11551	1.2712											6.11551	1.2712	4.81082
186	73	O=[N+]([O-])C1(=C(C=CC=C1)C2(N(C(=O)C(=C2C(=O)C3(=CC=C(C)C=C3))O)C))	8.75437	1.90166											8.75437	1.90166	4.60354
266	73	ClC3(=CC=C(C(=O)C1(=C(O)C(=O)N(C1C2(=CC=C([N+](=O)[O-])C=C2))CC=C))C=C3)	6.51155	1.28792											6.51155	1.28792	5.05588
187	73	O=[N+]([O-])C1(=CC(=CC=C1)C3(N(C2(=CC(=CC=C2)C))C(=O)C(=C3C(=O)C)O))	5.6574	1.22892											5.6574	1.22892	4.60354
301	73	[Br]C3(=CC=C(C1(N(C(=O)C(=C1C(=O)C2(=CC=C([N+](=O)[O-])C=C2))O)CC(=O)[O-]))C=C3)	5.47975	1.19033											5.47975	1.19033	4.60354
252	74	O=[N+]([O-])C1(=C(C=CC(=C1)C2(C4(=C(NC(C2)=O)CC(C3(=CC=CC=C3))CC4=O)))C)	5.5294	1.20112											5.5294	1.20112	4.60354
247	74	ClC3(=C([N+](=O)[O-])C=C(C1(NC(=O)NC(=C1C(=O)C2(=CC=CC=C2))C))C=C3)	4.9922	1.08443											4.9922	1.08443	4.60355
33	75	O=[N+]([O-])C2(=CC(C(=O)ON=C1(C=C(C(=O)C(=C1)C)C))=CC=C2)	6.71643	1.29944											6.71643	1.29944	5.16873
34	75	O=[N+]([O-])C2(=CC=C(C(=O)ON=C1(C=C(C(=O)C(=C1)C)C))C=C2)	3.22768	1.7676											3.22768	1.7676	1.82603
109	75	O=[N+]([O-])C1(=CC(=CC=C1)C2(OC(=O)C(=C2C(=O)C3(=CC=CC=C3))O))	0.462432	1.16765											0.462432	1.16765	0.396036
235	76	ClC2(=C(C(=O)OC)C=C(S(=O)(=O)NC1(=CC=C(C(=O)C)C=C1))C=C2)	6.42653	1.396											6.42653	1.396	4.60354
299	76	ClC4(=C(S(=O)(=O)NC3(=CC=2(C=1(C(=O)CC(C)(C)CC=1OC=2C=C3))))C=C([N+](=O)[O-])C=C4)	4.81097	1.04506											4.81097	1.04506	4.60354
309	76	S(=O)(=O)(NC1(=CC=C(F)C=C1))C4(=CC=3(C(=O)C5(=CC(S(=O)(=O)NC2(=CC=C(F)C=C2))=CC=C5(C=3C=C4))))	4.16276	0.904251											4.16276	0.904251	4.60354
179	76	S(=O)(=O)(NC1(=CC=C(C(=O)C)C=C1))C2(=CC([N+](=O)[O-])=C(OC)C=C2)	5.28725	1.14852											5.28725	1.14852	4.60354
130	76	S(=O)(=O)(NC1(=CC(C(=O)C)=CC=C1))C2(=CC([N+](=O)[O-])=C(C)C=C2)	7.72291	1.6776											7.72291	1.6776	4.60354
195	76	ClC2(=C(S(=O)(=O)NC1(=CC=C(C(=O)C)C=C1))C=C(C(=O)[O-])C=C2)	7.419	1.61158											7.419	1.61158	4.60354
274	76	ClC4(=CC=C(S(=O)(=O)NC3(=CC=2(C=1(C(=O)CC(C)(C)CC=1OC=2C=C3))))C=C4)	0.00570545	2.11891											0.00570545	2.11891	0.00269263
294	76	S(=O)(=O)(N(C2(=CC=1(C(=C(C)OC=1C=C2)C(=O)C)))C(=O)C)C3(=CC([N+](=O)[O-])=C(C)C=C3)	4.75668	1.03326											4.75668	1.03326	4.60354
83	76	S(=O)(=O)(NC1(=CC=C(C(=O)[O-])C=C1))C2(=CC(C(=O)C)=CC=C2)	0.460573	0.115514											0.460573	0.115514	3.98714
129	76	S(=O)(=O)(NC1(=C(C=CC(=C1)C(=O)[O-])C))C2(=CC(C(=O)C)=CC=C2)	5.41203	1.17562											5.41203	1.17562	4.60354
128	76	S(=O)(=O)(NC1(=CC(C(=O)OC)=CC=C1))C2(=CC(C(=O)C)=CC=C2)	4.28907	0.931688											4.28907	0.931688	4.60355
76	76	S(=O)(=O)(NC1(=CC=C(C(=O)C)C=C1))C2(=CC(C(=O)C)=CC=C2)	5.01147	1.64047											5.01147	1.64047	3.0549
14	76	S(=O)(=O)(NC1(=CN=CC=C1))C2(=CC(C(=O)C)=CC=C2)	4.61631	1.76088											4.61631	1.76088	2.62159
41	76	S(=O)(=O)(NC1(=C(C=CC=C1)CO))C2(=CC(C(=O)C)=CC=C2)	8.14412	0.24962											8.14412	0.24962	32.6262
77	76	S(=O)(=O)(NC1(=C(C(=O)N)C=CC=C1))C2(=CC=C(C(=O)C)C=C2)	4.74401	1.03051											4.74401	1.03051	4.60354
35	76	S(=O)(=O)(NC1(=CC(C(=O)C)=CC=C1))C2(=C(C#N)C=CC=C2)	4.65383	1.01092											4.65383	1.01092	4.60354
227	76	S(=O)(=O)(NC=1(SC=2(CCCC=2(C=1C(=O)N))))C3(=CC(C(=O)C)=CC=C3)	5.61821	1.22041											5.61821	1.22041	4.60354
82	77	S(=O)(=O)(C1(=CC=C(C)C=C1))CC(=O)C2(=CC([N+](=O)[O-])=CC=C2)	4.78474	1.03936											4.78474	1.03936	4.60354
254	78	S1(=O)(=O)(C3(=C(C(=O)C2(=C1C=CC=C2))C=CC(=C3)C(=O)N(C4(=CC=CC=C4))C))	6.10125	1.27482											6.10125	1.27482	4.78597
269	79	S1(=O)(=O)(N(C3(=CC=CC2(=C3(C1=CC=C2))))CC(=O)C4(=C(N(C(=O)N(C4=O)C)C)N))	4.45107	0.96688											4.45107	0.96688	4.60355
253	80	S(=O)(=O)(N(C1(=CC(OC)=CC=C1))CC(=O)NC2(=CC(C(=O)C)=CC=C2))C	6.75524	1.4674											6.75524	1.4674	4.60354
106	80	S(=O)(=O)(N(C1(=CC(C(=O)C)=CC=C1))CC(=O)N2(CCCC2))C	6.10736	0.581018											6.10736	0.581018	10.5115
256	80	ClC2(=C(NC(=O)CN(S(=O)(=O)C)C1(=CC(C(=O)C)=CC=C1))C=CC=C2)	4.19912	0.91215											4.19912	0.91215	4.60355
290	80	[Br]C2(=C(NC(=O)CN(S(=O)(=O)C)C1(=CC(C(=O)C)=CC=C1))C=CC=C2)	4.18405	1.58916											4.18405	1.58916	2.63287
188	80	S(=O)(=O)(N(C1(=CC(C(=O)C)=CC=C1))CC(=O)N2(CCCCCC2))C	4.08965	0.888369											4.08965	0.888369	4.60355
307	80	IC2(=CC(=C(NC(=O)CN(S(=O)(=O)C)C1(=CC(C(=O)C)=CC=C1))C=C2)C)	3.99494	0.867796											3.99494	0.867796	4.60354
176	80	S(=O)(=O)(N(C1(=CC(C(=O)C)=CC=C1))CC(=O)NC2(=CN=CC=C2))C	4.53701	0.985548											4.53701	0.985548	4.60354
257	80	S(=O)(=O)(N(C1(=CC(C(=O)C)=CC=C1))CC(=O)N2(CCC(C(=O)N)CC2))C	4.72634	1.02667											4.72634	1.02667	4.60354
305	81	S(=O)(=O)(N1(CCOCC1))C4(=CC=3(C(=O)C5(=CC(S(=O)(=O)N2(CCOCC2))=CC=C5(C=3C=C4))))	0.00407534	1.13773											0.00407534	1.13773	0.00358199
60	81	S(=O)(=O)(N1(CCC(C(=O)[O-])CC1))C2(=CC(C(=O)C)=CC=C2)	7.27049	1.57932											7.27049	1.57932	4.60354
250	81	S(=O)(=O)(N1(CCOCC1))C3(=CC(C(=O)C2(=C(C(=O)[O-])C=CC=C2))=CC=C3)	3.0782	0.668658											3.0782	0.668658	4.60354
1	82	O=C2(C=C(NNC(=O)C1(=CN=CC=C1))CCC2)	5.27757	1.356											5.27757	1.356	3.89202
9	82	O=C2(C=C(NNC(=O)C1(=CN=CC=C1))CC(C2)(C)C)	2.88008	1.3152											2.88008	1.3152	2.18983
21	82	O=C2(C=C(NNC(=O)C1(=C(O)C(=CC=C1)C))CC(C2)(C)C)	6.10329	1.05847											6.10329	1.05847	5.76615
26	83	O=C1(NC(=O)CC(C1)CC(=O)C2(C(=O)CC(C)(C)CC2=O))	5.37921	1.56258											5.37921	1.56258	3.44252
